# Supplementary material for: Information Retrieval Using Machine Learning for Biomarker Curation in the Exposome-Explorer
Source: Front Res Metr Anal. 2021 Aug 19;6:689264. doi: 10.3389/frma.2021.689264 (PMC8417071; doi:10.3389/frma.2021.689264)
Supplement: Supplementary file 1 [file DataSheet4.CSV]

Set	Dim Casrrh Web of Science Core Collection _	. . ,. .		Search History -" Pollutant biomarkers" Pollutants: 3016 citations (July_2013).
#9	(Tl= ((disinfection byproduct* or disinfection by-product* or *chloromethane* or *bromomethane* or *halomethane* or *haloacetic acid* or *chloroacetic acid* or *bromoacetic acid* or *haloaldehyde* or *bromoacetaldehyde* or *chloroacetaldehyde* or *haloketone* or *chloroacetone* or *chloropropanone* or *haloacetonitrile* or *bromoacetonitrile* or *chloroacetonitrile* or bromoform or chloroform) an…
#8	(Tl= ((arylamines) and (urine or urinary or serum or plasma or blood or adduct* or biological monitoring or level or excretion or exposure* or exposed or biomarker or biomarkers or marker or markers or metabolite or metabolites or concentration or concentrations)) and TS = (urine or urinary or serum or plasma or blood or adduct*)) AND Language=(English) AND Document Types=(Article OR Review) DocT…
#7	(Tl= ((pcdd or pcdf or polychlorinated dibenzo-p-dioxins or dibenzofurans) and (urine or urinary or serum or plasma or blood or adduct* or biological monitoring or level or excretion or exposure* or exposed or biomarker or biomarkers or marker or markers or metabolite or metabolites or concentration or concentrations)) and TS = (urine or urinary or serum or plasma or blood or adduct*)) AND Langua…
#6	(Tl= ((polybrominated diphenyl ethers or polybrominated diphenylethers or pbde or pbdes or polybrominated biphenyl or pbb or pbbs) and (urine or urinary or serum or plasma or blood or adduct* or biological monitoring or level or excretion or exposure* or exposed or biomarker or biomarkers or marker or markers or metabolite or metabolites or concentration or concentrations)) and TS = (urine or uri…
#5	(Tl= ((pcb or pcbs or polychlorinated biphenyls) and (urine or urinary or serum or plasma or blood or adduct* or biological monitoring or level or excretion or exposure* or exposed or biomarker or biomarkers or marker or markers or metabolite or metabolites or concentration or concentrations)) and TS = (urine or urinary or serum or plasma or blood or adduct*)) AND Language=(English) AND Document …
#4	(Tl= ((air pollution or air pollutant* or diesel exhaust or particulate matter) and (urine or urinary or serum or plasma or blood or adduct* or biological monitoring or level or excretion or exposure* or exposed or biomarker or biomarkers or marker or markers or metabolite or metabolites or concentration or concentrations)) and TS = (urine or urinary or serum or plasma or blood or adduct*)) AND L…
#3	(Tl= ((phthalate*) and (urine or urinary or serum or plasma or blood or adduct* or biological monitoring or level or excretion or exposure* or exposed or biomarker or biomarkers or marker or markers or metabolite or metabolites or concentration or concentrations)) and TS = (urine or urinary or serum or plasma or blood or adduct*)) AND Language=(English) AND Document Types=(Article OR Review) Phth…
#2	(Tl= ((hca or heterocyclic amine or heterocyclic amines or heterocyclic aromatic amine or heterocyclic aromatic amines or phip) and (urine or urinary or serum or plasma or blood or adduct* or biological monitoring or level or excretion or exposure* or exposed or biomarker or biomarkers or marker or markers or metabolite or metabolites or concentration or concentrations)) and TS = (urine or urinar…
#1	(Tl= ((pah or polycyclic aromatic hydrocarbons or hydroxypyrene) and (urine or urinary or serum or plasma or blood or adduct* or biological monitoring or level or excretion or exposure* or exposed or biomarker or biomarkers or marker or markers or metabolite or metabolites or concentration or concentrations)) and TS = (urine or urinary or serum or plasma or blood or adduct*)) AND Language= (Engli…
