# Supplementary material for: Information Retrieval Using Machine Learning for Biomarker Curation in the Exposome-Explorer
Source: Front Res Metr Anal. 2021 Aug 19;6:689264. doi: 10.3389/frma.2021.689264 (PMC8417071; doi:10.3389/frma.2021.689264)
Supplement: Supplementary file 2 [file DataSheet3.CSV]

Set	Run Search Web of Science Core Collection Search History -" Reproducibility"
#4	(Tl = ((biomarkerS or metabolites or concentrations or "excretion" or "levels" or "serum" or "blood" or "plasma" or "urine" or "urinary" or "adipose-tissue" or "hair") NOT "blood pressure" AND ("reliability" or "reproducibility" or "repeatability" or "variability" or "intra-individual" or "inter-individual" or "intraindividual" or "interindividual" or "within-individual" or "between-individual" o…
#3	(Tl = ((biomarker$ or metabolite$ or concentration$ or "excretion" or "levels" or "serum" or "blood" or "plasma" or "urine" or "urinary" or "adipose-tissue" or "hair") NOT "blood pressure" AND ("reliability" or "reproducibility" or "repeatability" or "variability" or "intra-individual" or "inter-individual" or "intraindividual" or "interindividual" or "within-individual" or "between-individual" o…
#2	(Tl= ((nutrients or "fatty-acid" or "pufa" or lipidS or "hca" or vitaminS or carotenoidS or sugarS or glucosinolateS or alcohols or enterolactoneS or phytoestrogenS or isoflavoneS or isothiocyanateS or alkylresorcinolS or resorcinolS or cholesterolS or "vitisin" or "resveratrol" or stilbeneS or polyphenolS or phenolS or flavon* or flavan* or cinnamic* or benzoic* or anthocyan* or "quercetin" or "…
#1	(Tl= ((nutrient or nutrients or fatty-acid or pufa or lipid or lipids or hca or vitamin or vitamins or carotenoid or carotenoids or sugar or sugars or glucosinolate or glucosinolates or alcohol or alcohols or enterolactone or enterolactones or phytoestrogen or phytoestrogens or isoflavone or isoflavones or isothiocyanate or isothiocyanates or alkylresorcinol or alkylresorcinols or resorcinol or r…
