# Supplementary material for: Information Retrieval Using Machine Learning for Biomarker Curation in the Exposome-Explorer
Source: Front Res Metr Anal. 2021 Aug 19;6:689264. doi: 10.3389/frma.2021.689264 (PMC8417071; doi:10.3389/frma.2021.689264)
Supplement: Supplementary file 3 [file DataSheet1.CSV]

Entity	Full name	PubMed_ID
sucrose	sucrose	15894688
cadmium	cadmium	22177271
6-sulfatoxymelatonin	6-sulfatoxymelatonin	17177163
dehp	di(2-ethylhexyl)phthalate	16484133
tcaa	trichloroacetic acid	19583459
oh-pas	hydroxylated polycyclic aromatic hydrocarbons	17453738
phip-dna adducts	2-amino-1-methyl-6-phenylimidazo[4,5-b]pyridine(phip)-dna adducts	8565139
phip-dna adduct	phip-dna adduct	23400709
pah metabolites	polycyclic aromatic hydrocarbons	21915154
16alpha-hydroxyestrone	16alpha-hydroxyestrone	168003
3, 5-dihydroxybenzoic acid	3, 5-dihydroxybenzoic acid	19759167
1ohp	1-hydroxypyrene	15258276
n-oh-phip	2-(hydroxyamino)-1-methyl-6-phenylimidazo[4,5-b]pyridine	16889804
1-ohpg	1-hydroxypyrene glucuronide	11936216
alpha-fetoprotein	alpha-fetoprotein	9021827
urea nitrogen	urea nitrogen	19758824
5cx-mepp	5cx-mepp	19733116
estrogen metabolites	estrogen metabolites	23413779
bilirubin	bilirubin	15080567
morphine	morphine	24411995
iron	iron	7702360
codeine	codeine	24411995
bap-dna adducts	benzo[a]pyrene - dna adducts	16079080
efavirenz	efavirenz	14982792
carbamazepine	carbamazepine	2815227
haloacetic acids	haloacetic acids	18032532
dibromoacetic acid	dibromoacetic acid	17377142
tpsa	total prostate-specific antigen	20955263
thiamine	thiamine	3451945
melatonin	melatonin	10626596
aflatoxin b1	aflatoxin b1	22172412
lithium	lithium	11124753
boron	boron	7271012
glucorine	glucorine	15556536
estrone	estrone	10613337
ethyl palmitate	ethyl palmitate	11516891
vitamin	vitamin k	19538812
catechins	catechins	15649652
egcg	(-)-epigallocatechin gallate	12376503
benzodiazepines	benzodiazepines	19639308
pah-dna damage	pah-dna damage	9862275
epicatechin	epicatechin	22899103
lysine	lysine	24611107
pregnanediol glucuronide	pregnanediol glucuronide	24170744
ethoxyresorufin	ethoxyresorufin	19709761
