# Supplementary material for: Information Retrieval Using Machine Learning for Biomarker Curation in the Exposome-Explorer
Source: Front Res Metr Anal. 2021 Aug 19;6:689264. doi: 10.3389/frma.2021.689264 (PMC8417071; doi:10.3389/frma.2021.689264)
Supplement: Supplementary file 4 [file DataSheet2.CSV]

Set	Run Search Web of Science Core Collection Search History -M Diet biomarkers"
#4	(TI = (("evaluation" or "validity" or "validation" or "valid" or "reliability") NEAR/15 ("FFQ" or questionnaire$ or recall$ or intake$ or "consumption")) AND TS = ("serum" or "blood" or "plasma" or "urine" or "urinary" or "adipose-tissue" or "hair")) AND LANGUAGE: (English) AND DOCUMENT TYPES: (Article OR Review) DocType=AII document types; Language=AII languages;
#3	(TI = (((intake$ or "consumption" or "diet" or "dietary") NEAR/15 (biomarker$ or marker$ or indice$ or indicator$)) OR ((intake$ or "consumption" or "diet" or "dietary") and (comparison$ or "compared" or association$ or "associated" or correlation$ or "correlated" or relation*) and (metabolite$ or concentration$ or "excretion" or "levels" or "serum" or "blood" or "plasma" or "urine" or "urinary" …
#2	(TI = (((intake$ or "consumption" or "diet" or "dietary") NEAR/15 (biomarker$ or marker$ or indice$ or indicator$)) OR ((intake$ or "consumption" or "diet" or "dietary") and (comparison$ or "compared" or association$ or "associated" or correlation$ or "correlated" or relation*) and (metabolite$ or concentration$ or "excretion" or "levels" or "serum" or "blood" or "plasma" or "urine" or "urinary" …
#1	(TI = ((nutrients or "fatty-acid" or "pufa" or lipidS or "hca" or vitaminS or carotenoidS or sugarS or glucosinolateS or alcoholS or enterolactoneS or phytoestrogenS or isoflavoneS or isothiocyanateS or alkylresorcinolS or resorcinolS or cholesterolS or "vitisin" or "resveratrol" or stilbeneS or polyphenolS or phenolS or flavon* or flavan* or cinnamic* or benzoic* or anthocyan* or "quercetin" or …
